# Supplementary material for: New Cytogenetic Photomap and Molecular Diagnostics for the Cryptic Species of the Malaria Mosquitoes Anopheles messeae and Anopheles daciae from Eurasia
Source: Insects. 2021 Sep 17;12(9):835. doi: 10.3390/insects12090835 (PMC8465136; doi:10.3390/insects12090835)
Supplement: Supplementary file 1 [file insects-12-00835-s001.zip]

Archive with 2 entries (2 files):
- insects-1328149-supplementary.pdf
- Supplementary figure S1.pdf
